# Supplementary material for: Investigation of Influences on Indoor and Outdoor SVOC Exposure
Source: Int J Environ Res Public Health. 2025 Apr 3;22(4):556. doi: 10.3390/ijerph22040556 (PMC12027231; doi:10.3390/ijerph22040556)
Supplement: Supplementary file 1 [file ijerph-22-00556-s001.zip]

Archive with 2 entries (2 files):
- Supplemental.pdf
- Supplementary Tables.xlsx
