# Supplementary material for: Investigation of Influences on Indoor and Outdoor SVOC Exposure
Source: Int J Environ Res Public Health. 2025 Apr 3;22(4):556. doi: 10.3390/ijerph22040556 (PMC12027231; doi:10.3390/ijerph22040556)
Supplement: Supplementary file 1 [file ijerph-22-00556-s001.zip › Supplementary Tables.xlsx]

## Sheet: Table S2 Key
Conventions: 0 = No; 1 = Yes 88 = other 99 = Not applicable / skipped
Question	Variable Name	Variable Type	Value	Value Description
May we use your samples in future studies?	Keep_samples	Numeric	0 1	No Yes
May we contact you again for related research?	Future_contact	Numeric	0 1	No Yes
Please check which age group applies to you	Age_eligibility	Numeric	0 1	17 or younger 18+
Would you like to take this survey?	Take_survey	Numeric	0 1	No Yes
Are you currently, or have you previously, participated in an air quality study conducted by Dr. Kim Anderson at Oregon State University?	Prior_Particip	Numeric	0 1	No Yes
Select the response matching what we are asking you to do	Comprehension	Numeric	1 2 3 4 5	Collect dust samples Answer questions related to household products behaviors Answer questions related to my personal health Take photographs of sources of air pollution None of the above
Sorry that was incorrect. Try again?	Try_again	Numeric	0 1	No Yes
Select the response matching what we are asking you to do	Comprehension_2	Numeric	1 2 3 4 5	Collect dust samples Answer questions related to household products behaviors Answer questions related to my personal health Take photographs of sources of air pollution None of the above
Do you want to receive your results?	Report	Numeric	0 1	No Yes
Location	Location	Numeric	0 1 2 3 999	No sampler placed Indoor Outdoor Poreair prefer not to answer
When was your house/business built?	residence	Numeric Range	1920-2019	Max year 2019
Placement of the sampler	Placement	Alphabetic	---	Description of the area the sampler was placed (deck, shed, bedroom, etc.)
Is the location a primary residence?	primary_residence	Numeric	0 1 999	No Yes prefer not to answer
Do you have an air conditioning unit?	air_cond	Numeric	0 1 999	No Yes prefer not to answer
If yes, was it on during the study?	aircond_on	Numeric	0 1 999	No Yes prefer not to answer
Approximately how many days?	aircond_days	Numeric Range	0-21	Number of days the AC was on during the study
Did you open your windows at any time during the study?	windows	Numeric	0 1 999	No Yes prefer not to answer
If yes, approximately how many days?	windows_days	Numeric Range	0-21	Number of days the windows were open during the study
Do you have hardwood floors?	hardwood	Numeric	0 1 999	No Yes prefer not to answer
Do you have carpet floors?	carpet	Numeric	0 1 999	No Yes prefer not to answer
Do you have vinyl flooring?	vinyl	Numeric	0 1 999	No Yes prefer not to answer
Prior to or during the study did you have installations or remodeling done in your home/business? (i.e. paint, laminate flooring, cabinets, tile, new carpeting, etc.)	remodeling	Numeric	0 1 999	No Yes prefer not to answer
If yes, How recently did this remodeling occur?	remodeling_occurence	Text	1 2 3 4	0-3 months 4-6 months 7-9 months 10+ months
If yes, what kind of remodeling was done?	remodeling_type	Alphabetic	---	Description of type of remodeling.
Do you have any hobbies which include the use of glues and adhesives, wood preservatives, or paints?	hobbies	Numeric	0 1 999	No Yes prefer not to answer
If yes, do you conduct these hobbies inside your home/business?	hobbies_inside	Numeric	0 1 999	No Yes prefer not to answer
Approximately how many pieces of upholstered furniture (armchairs, couches) are currently in your home?	furniture	Text	1 2 3 4 5 999	1-5 6-10 11-15 15 or more not applicable, I have no upholstered furniture prefer not to answer
Approximately how much of your furniture was purchased BEFORE 2004?	age_of_furniture	Text	1 2 3 4 5 999	25% 50% 75% 100% not applicable, I have no upholstered furniture prefer not to answer	see note
Do you have plastic covers on your upholstered furniture?	plastic_cover	Text	0 1 1 3 999	No Yes, all my upholstered furniture Yes, some of my upholstered furniture Not applicable - I have no upholstered furniture prefer not to answer
How many times a month do you mop?	mopping	Text	1 2 3 4 5 999	1-5 6-11 11-15 15 or more Not applicable prefer not to answer
Do you use air fresheners?	air_fresheners	Numeric	0 1 999	No Yes prefer not to answer
If yes, how many do you have?	number_of_air_fresheners	Text	1 2 3 4 999	1-5 6-11 11-15 15 or more prefer not to answer
17. Were candles or incense burned during this study?	candles_incense_use	Numeric	0 1 2 999	No Yes I don't know prefer not to answer
Do you have pets?	pets	Numeric	0 1 999	No Yes prefer not to answer
Do you use anti-flea products?	flea_products	Numeric	0 1 2 999	No Yes I don't know prefer not to answer
Have chemicals been applied in your home/business to kill insects, either recently or since you have occupied your home/business?	insecticides_inside	Numeric	0 1 2 999	No Yes I don't know prefer not to answer
Have pesticides ever been applied outside of your home/business?	pesticides_outside	Numeric	0 1 2 999	No Yes I don't know prefer not to answer
Do you have a wood burning stove?	wood_stove	Numeric	0 1 2 999	No Yes not applicable prefer not to answer
Do you have a gas stove?	gas_stove	Numeric	0 1 2 999	No Yes not applicable prefer not to answer
Did you grill or charbroil food indoors during this study?	grilled_food	Numeric	0 1 2 3 999	No Yes I don't know not applicable prefer not to answer
Do you or anyone in your home/business smoke?	smoking	Numeric	0 1 2 999	No Yes I don't know prefer not to answer
If yes, do they smoke inside or outside your home/business?	smoking_location	Text	a-c	a. inside b. outside c. none of the above

## Sheet: Table S2
Keep_samples	Future_contact	Age_eligibility	take_survey	Prior_particip	Comprehension	Try again	Comprehension_2	Report	residence	primary residence	air_cond	aircond_on	aircond_days	windows	windows_days	hardwood	carpet	vinyl	remodelling	remodeling_occurence	remodelling_type	hobbies	hobbies_inside	furniture	age_of_furniture	plastic_cover	mopping	air fresheners	number_of_air_fresheners	candles_incense_use	pets	flea_products	insecticides_inside	pesticides_outside	wood_stove	gas_stove	grilled_food	smoking	smoking_location
1	1	2	1	1	2			1	1990	1	1	1	Unsure	0		0	1	1	0			0		2	1	0	1	0		0	1	1	1	1	0	0	0	0
1	1	2	1	1	2			1	2015	1	1	1	15	1	5	0	1	1	0			0		1	1	0	1	1	1	1	1	1	0		0	0	0	0
1	1	2	1	1		1	2	1	1950	1	0			1	3	1	1	0	1	2	Carpet replacement	0		1		0	1	0		0	1	0	0	1	0	0	0	0
1	1	2	1	1	2			1		1	1	0		1	3	1	0	0	0			1	1	1	1	0	1	0		0	0		0	1	0	1	0	0
1	1	2	1	1		1	2	1	2010	1	1	1	2 weeks	0		0	1	0	0			0		2	1	0	1	0		0	1	1	0	1	0	1		0
1	1	2	1	1	2			1		1	1	1	21	0		1	1	0	0			0		3	1	0	1	0		0	0		1	1	0	1	0	0
1	1	2	1	1	2			1	Unsure, currently renting	1	0			0		1	0	1	0			0		1	1	0	5	0		1	0		0		0	0	0	1	2
1	1	2	1	1	2			1		1	1	0		0		1	1	0	0			0		2	1	0	1	1	1	0	1	0	1		0	0	0	0
1	1	2	1	1		2		1		1	1	1	&gt;90%	0		1	0	0	1	1	Paint a room (different than the room with the sampler, but same floor)	0		1		0	1	0		0	0		0	0	0	0	0	0
0	1	2	1	1	1	1	2	1	1975	1	1	1		0		1	1	0	0			0		2	3	0	5	0		0	1	0	1	1	0	0	0	0
1	1	2	1	1		1	2	1	Unknown - possibly early 2000s	1	1	1	The whole time most likely - Vegas summers typically require AC	0		1	1	1	0			1	0	2	2	0	1	1	1	1	1	0	0	1	0	0	0	0
1	1	2	1	1	2			1	2014	1	1	0				1	1	1	0			1	1	1	1	0	1	1	1	0	1	0	0	1	0	1	1	0
1	1	2	1	1	2			1	1968	1	1	1	Every night during study	1	Every day	0	1	0	0			0		1	1	0	1	0		1	1	0	1		0	0	0	0
1	1	2	1	1	2			1	2003	1	1	1	21	0		1	1	0	0			0		2	1	0	1	1	1	0	1	1	1	1	0	1	0	0
1	1	2	1	1	2			1	1980	1	1	0		1	all	0	1	0						1	2	0	1	1	1	1	1	0	0	0		1	0	0
1	1	2	1	1	2			1	1972	1	0			1	most	0	0	1	0			0		1	2	0	1	0		0	1	0	0	0	1	1	0	0
1	1	2	1	1	2			1	2006	0				1	a few	0	0	1	0			0		1	1	0	1	0		0	1	0	0	0	1	1	0	0
1	1	2	1	1	2			1	2003/2019 - the sampler was in my tent that was in the shop the shop was built in 2003. However, it was an active construction site throughout the study	1	0			1	21	0	0	0	999			999		1	1	0	1	0		0	1	1	1	0	2	0	1	0

## Sheet: Table S8
CAS #	Chemical Name	Source of Chemical	Chemical Source Subcategory	Data Source
573-98-8	1,2-dimethylnaphthalene		combustion by-product	http://www.thegoodscentscompany.com/data/rw1145701.html
		natural substance and extractives - not for fragrance or flavor use
575-43-9	1,6-dimethylnaphthalene	found in vinyl upholstery	building material; combustion by-product	https://comptox.epa.gov/dashboard/dsstoxdb/results?search=1,6-dimethylnaphthalene#chemical-weight-fraction
90-12-0	1-methylnaphthalene	detected in toys and children's products	consumer product; building material; furniture; combustion by-product	https://comptox.epa.gov/dashboard/dsstoxdb/results?search=DTXSID9020877#exposure
		found in fabric and vinyl upholstery
				https://comptox.epa.gov/dashboard/dsstoxdb/results?search=DTXSID9020877#chemical-weight-fraction
832-69-9	1-methylphenanthrene	carpet padding, fabric upholstery	building material; furniture; combustion by-product	https://comptox.epa.gov/dashboard/dsstoxdb/results?search=1-methylphenanthrene#chemical-weight-fraction
96-76-4	2,4-di-tert-butylphenol	detected in toys and children's products, carpet padding, shower curtains, vinyl upholstery, cereal, glass cleaner	consumer product; building material; furniture	https://comptox.epa.gov/dashboard/dsstoxdb/results?search=2,4-di-tert-butylphenol#product-use-categories
				https://comptox.epa.gov/dashboard/dsstoxdb/results?search=2,4-di-tert-butylphenol#chemical-weight-fraction
581-42-0	2,6-dimethylnaphthalene	NA	combustion by-product	Expert knowledge was used to inform chemical source subcategory for this chemical.
4130-42-1	2,6-di-tert-butyl-4-ethylphenol	antioxidant	building material	https://comptox.epa.gov/dashboard/dsstoxdb/results?search=DTXSID0029262#chemical-functional-use
		carpet padding, cereal
				https://comptox.epa.gov/dashboard/dsstoxdb/results?search=DTXSID0029262#chemical-weight-fraction
128-39-2	2,6-di-tert-butylphenol	fuels, lubricants, greases, can be found in plastic	consumer product; fragrance	https://echa.europa.eu/substance-information/-/substanceinfo/100.004.441
		indoor use: machine wash liquids/detergents, automotive care products, paints and coatings or adhesives, fragrances and air fresheners
91-57-6	2-methylnaphthalene	fabric upholstery	furniture; combustion by-product	https://comptox.epa.gov/dashboard/dsstoxdb/results?search=DTXSID4020878#chemical-weight-fraction
		registered for industrial use, no reported uses in consumer products		https://echa.europa.eu/substance-information/-/substanceinfo/100.001.890
2531-84-2	2-methylphenanthrene	carpet padding	building material; combustion by-product	https://comptox.epa.gov/dashboard/dsstoxdb/results?search=DTXSID1025649#chemical-weight-fraction
1576-67-6	3,6-dimethylphenanthrene	carpet padding, fabric upholstery	building material; furniture; combustion by-product	https://comptox.epa.gov/dashboard/dsstoxdb/results?search=DTXSID9052682#chemical-weight-fraction
150-76-5	4-methoxyphenol	plastic childrens toys	consumer product	https://comptox.epa.gov/dashboard/dsstoxdb/results?search=DTXSID4020828#chemical-weight-fraction
		industrial uses		https://echa.europa.eu/substance-information/-/substanceinfo/100.005.246
486-25-9	9-fluorenone	industrial use	combustion by-product	https://echa.europa.eu/substance-information/-/substanceinfo/100.006.937
83-32-9	acenaphthene	industrial use	combustion by-product	https://echa.europa.eu/substance-information/-/substanceinfo/100.001.336
127-41-3	a-ionone	fragrance, shampoo, glass cleaner, skin lotion	fragrance; personal care product; consumer product	https://comptox.epa.gov/dashboard/dsstoxdb/results?search=127-41-3#chemical-functional-use
		air care products, biocides, perfumes and fragrances, polishes and waxes, cosmetics and personal care products and washint and cleaning products		https://comptox.epa.gov/dashboard/dsstoxdb/results?search=127-41-3#chemical-weight-fraction
				https://echa.europa.eu/substance-information/-/substanceinfo/100.004.402
122-40-7	amyl cinnamal	air freshener, fragrance	fragrance; personal care product; consumer product	https://comptox.epa.gov/dashboard/dsstoxdb/results?search=DTXSID8029157#product-use-categories
		sunscreen, shaving cream, hand soap		https://comptox.epa.gov/dashboard/dsstoxdb/results?search=DTXSID8029157#chemical-weight-fraction
		air care products, biocides, perfumes and fragrances, polishes and waxes, cosmetics and personal care products		https://echa.europa.eu/substance-information/-/substanceinfo/100.004.129
120-12-7	anthracene	carpet	building material; combustion by-product	https://comptox.epa.gov/dashboard/dsstoxdb/results?search=DTXSID0023878#chemical-weight-fraction
		industrial use		https://echa.europa.eu/substance-information/-/substanceinfo/100.003.974
106-22-9	β -citronellol	air freshener, fragrance	fragrance; personal care product; consumer product	https://comptox.epa.gov/dashboard/dsstoxdb/results?search=106-22-9#exposure
		shampoo, hand soap, glass cleaner, air freshener		https://echa.europa.eu/substance-information/-/substanceinfo/100.003.069
		air care products, biocides, perfumes and fragrances, washing and cleaning products, cosmetics and personal care products, polishes and waxes
119-61-9	benzophenone	UV absorber	furniture; consumer product; building material; personal care product	https://comptox.epa.gov/dashboard/dsstoxdb/results?search=DTXSID0021961#chemical-functional-use
		vinyl upholstery, toothpaste, sunscreen, skin lotion, shower curtain, shampoo, shaving cream, plastic childrens toys, indoor house paint, fabric upholstery, deodorant, cotton clothing, cereal, carpet padding, carpet, baby soap		https://comptox.epa.gov/dashboard/dsstoxdb/results?search=DTXSID0021961#chemical-weight-fraction
		air care products, polishes and waxes, washing and cleaning products, anti-freeze products, biocides, inks and toners, perfumes and fragrances, pharmaceuticals, cosmetics and personal care products		https://echa.europa.eu/substance-information/-/substanceinfo/100.003.943
95-16-9	benzothiazole	active ingredient, pesticide, additive in cooling liquid	pesticide	https://comptox.epa.gov/dashboard/dsstoxdb/results?search=DTXSID7024586#product-use-categories
		industrial uses		https://echa.europa.eu/substance-information/-/substanceinfo/100.002.179
120-51-4	benzyl benzoate	vinyl upholstery, sunscreen, shaving cream, shampoo, lipstick, indoor house paint, hand soap, fabric upholstery, deodorant, cotton clothing, carpet padding, cereal, carpet, baby soap, air freshener	personal care product; consumer product; building material	https://comptox.epa.gov/dashboard/dsstoxdb/results?search=DTXSID8029153#chemical-weight-fraction
		washing and cleaning products, air care products, polishes and waxes, perfumes and fragrances, cosmetics and personal care products.		https://echa.europa.eu/substance-information/-/substanceinfo/100.004.003
118-58-1	benzyl salicylate	UV absorber	personal care product; consumer product	https://comptox.epa.gov/dashboard/dsstoxdb/results?search=DTXSID1024598#chemical-functional-use
		shampoo, lipstick, sunscreen, deodorant, shaving cream, hand soap, baby soap, air freshener, skin lotion		https://comptox.epa.gov/dashboard/dsstoxdb/results?search=DTXSID1024598#chemical-weight-fraction
		air care products, biocides, perfumes and fragrances, polishes and waxes, washing and cleaning products and cosmetics, personal care products		https://echa.europa.eu/substance-information/-/substanceinfo/100.003.876
79-77-6	β -ionone	air care products, biocides, perfumes and fragrances, polishes and waxes, washing & cleaning products and cosmetics and personal care products	fragrance; personal care product; consumer product	https://echa.europa.eu/substance-information/-/substanceinfo/100.001.114
		air freshener, glass cleaner, shampoo		https://comptox.epa.gov/dashboard/dsstoxdb/results?search=79-77-6#chemical-weight-fraction
92-52-4	biphenyl	industrial use	furniture; personal care product; building material; consumer product	https://echa.europa.eu/substance-information/-/substanceinfo/100.001.967
		fabric upholstery, sunscreen, indoor house paint, carpet padding, skin lotion, vinyl upholstery, carpet, plastic childrens toys, cotton clothing, shower curtain		https://comptox.epa.gov/dashboard/dsstoxdb/results?search=DTXSID4020161#chemical-weight-fraction
117-81-7	bis(2-ethylhexyl)phthalate	vinyl upholstery, toothpaste, sunscreen, shower curtain, plastic childrens toys, fabric upholstery, cotton clothing, carpet padding, carpet, air freshener	furniture; personal care product; consumer product; building material	https://comptox.epa.gov/dashboard/dsstoxdb/results?search=DTXSID5020607#chemical-weight-fraction
		polymer		https://echa.europa.eu/substance-information/-/substanceinfo/100.003.829
85-68-7	butyl benzyl phthalate	plasticizer	building material; furniture; consumer product	https://comptox.epa.gov/dashboard/dsstoxdb/results?search=DTXSID3020205#chemical-functional-use
		carpet padding, fabric upholstery, cotton clothing, carpet, cereal		https://comptox.epa.gov/dashboard/dsstoxdb/results?search=DTXSID3020205#chemical-weight-fraction
		adhesives and sealants and coating products, binding agents in paints		https://echa.europa.eu/substance-information/-/substanceinfo/100.001.475
25013-16-5	butylated hydroxyanisole	cosmetics and personal care products	personal care product	https://echa.europa.eu/substance-information/-/substanceinfo/100.042.315
128-37-0	butylated hydroxytoluene	ubiquitous use	consumer product	https://comptox.epa.gov/dashboard/dsstoxdb/results?search=128-37-0#chemical-functional-use
		washing and cleaning products, lubricants and greases, plant protection prodcuts, adhesives and sealants, polishes and waxes, coating products and fertilizers		https://echa.europa.eu/substance-information/-/substanceinfo/100.004.439
		lipstick, skin lotion, deodorant, hand soap, plastic childrens toys, shaving cream, air freshener, shower curtain, cereal, carpet padding, vinyl upholstery, indoor house paint, glass cleaner, sunscreen, carpet, cotton clothing
104-55-2	cinnamal	toothpaste, air freshener	fragrance; personal care product	https://comptox.epa.gov/dashboard/dsstoxdb/results?search=104-55-2#chemical-functional-use
91-64-5	coumarin	air freshener; baby soap; fragrance	fragrance; personal care product	https://comptox.epa.gov/dashboard/dsstoxdb/results?search=DTXSID7020348#chemical-weight-fraction
132-64-9	dibenzofuran	carpet	building material; combustion by-product	https://comptox.epa.gov/dashboard/dsstoxdb/results?search=DTXSID2021993#chemical-weight-fraction
132-65-0	dibenzothiophene	carpet padding, fabric upholstery	building material; furniture; combustion by-product	https://comptox.epa.gov/dashboard/dsstoxdb/results?search=DTXSID0047741#chemical-weight-fraction
84-66-2	diethyl phthalate	vinyl upholstery, sunscreen, skin lotion, shampoo, plastic children's toys, indoor house paint, hand soap, glass cleaner, fabric upholstery, deodorant, cereal, carpet padding, air freshener, cotton clothing	consumer product; personal care product; building material	https://comptox.epa.gov/dashboard/dsstoxdb/results?search=DTXSID7021780#chemical-weight-fraction
		ubiquitous		https://echa.europa.eu/substance-information/-/substanceinfo/100.001.409
		perfumes and fragrances, laboratory chemicals, washing & cleaning products, air care products, pharmaceuticals, cosmetics and personal care products, polishes and waxes, polymers, coating products and fillers, putties, plasters, modelling clay
84-69-5	diisobutyl phthalate	vinyl upholstery, shower curtain, fabric upholstery, cereal, carpet padding, plastic children's toys, cotton clothing, carpet	building material	https://comptox.epa.gov/dashboard/dsstoxdb/results?search=84-69-5#chemical-weight-fraction
		crosslinker		https://echa.europa.eu/substance-information/-/substanceinfo/100.001.412
		coating products, fillers, putties, plasters, modelling clay and polymers
131-11-3	dimethyl phthalate	vinyl u pholstery, shaving cream, fabric upholstery	personal care product; consumer product	https://comptox.epa.gov/dashboard/dsstoxdb/results?search=DTXSID3022455#chemical-functional-use
		crosslinker		https://echa.europa.eu/substance-information/-/substanceinfo/100.004.557
		perfumes and fragrances, cosmetics and personal care products, coating products, air care products, washing & cleaning products, inks and toners, laboratory chemicals, pharmaceuticals, adhesives and sealants, fillers, putties, plasters, modelling clay, finger paints and polishes and waxes
67628-93-7	dimethylvinphos(z)	active ingredient, pesticide	pesticide	https://comptox.epa.gov/dashboard/dsstoxdb/results?search=DTXSID9058026#exposure
84-74-2	di-n-butyl phthalate	vinyl upholstery, skin lotion, shower curtain, plastic children's toys, lipstick, hand soap, fabric upholstery, cotton clothing, cereal, carpet, carpet padding, air freshener	furniture; personal care product; consumer product	https://comptox.epa.gov/dashboard/dsstoxdb/results?search=84-74-2#chemical-weight-fraction
84-75-3	di-n-hexyl phthalate	cereal, cotton clothing	consumer product	https://comptox.epa.gov/dashboard/dsstoxdb/results?search=84-75-3#chemical-weight-fraction
5989-27-5	d-limonene	fragrance	fragrance; consumer product; personal care product	https://comptox.epa.gov/dashboard/dsstoxdb/results?search=5989-27-5#chemical-functional-use
		washing & cleaning products, air care products, biocides (e.g. disinfectants, pest control products) and polishes and waxes		https://echa.europa.eu/substance-information/-/substanceinfo/100.025.284
2440-22-4	drometrizole	UV absorber	consumer product	https://comptox.epa.gov/dashboard/dsstoxdb/results?search=DTXSID1027479#chemical-functional-use
		coating products and adhesives and sealants		https://echa.europa.eu/substance-information/-/substanceinfo/100.017.700
105-95-3	ethylene brassylate (musk nn)	sunscreen, skin lotion, shampoo, hand soap, deodorant, baby soap	fragrance; consumer product; personal care product	https://comptox.epa.gov/dashboard/dsstoxdb/results?search=105-95-3#chemical-weight-fraction
		masking agent		https://echa.europa.eu/substance-information/-/substanceinfo/100.003.044
		washing & cleaning products, air care products, polishes and waxes, perfumes and fragrances and cosmetics and personal care products
97-53-0	eugenol	fragrance	fragrance; personal care product; consumer product	https://comptox.epa.gov/dashboard/dsstoxdb/results?search=97-53-0#chemical-weight-fraction
		deodorant, air freshener		https://echa.europa.eu/substance-information/-/substanceinfo/100.002.355
		washing & cleaning products, biocides (e.g. disinfectants, pest control products), air care products, polishes and waxes, cosmetics and personal care products and perfumes and fragrances
106-02-5	exaltolide [15-pentadecanolide]	lip stick, air freshener, deodorant	fragrance; personal care product; consumer product	https://comptox.epa.gov/dashboard/dsstoxdb/results?search=DTXSID6044359#chemical-functional-use
		fragrance
		air care products, washing & cleaning products, biocides (e.g. disinfectants, pest control products), polishes and waxes, cosmetics and personal care products and pharmaceuticals		https://echa.europa.eu/substance-information/-/substanceinfo/100.003.050
86-73-7	fluorene	industrial use	combustion by-product	https://echa.europa.eu/substance-information/-/substanceinfo/100.001.541
1222-05-5	galaxolide	fragrance, inert ingredient, pesticide	fragrance; personal care product; consumer product	https://comptox.epa.gov/dashboard/dsstoxdb/results?search=1222-05-5#chemical-functional-use
		biocides (e.g. disinfectants, pest control products), washing & cleaning products, air care products, polishes and waxes, perfumes and fragrances and cosmetics and personal care products		https://echa.europa.eu/substance-information/-/substanceinfo/100.013.588
80-54-6	lilial	sunscreen, shaving cream, shampoo, hand soap, glass cleaner, deodorant, baby soap, air freshener	fragrance; consumer product; consumer product; building material	https://comptox.epa.gov/dashboard/dsstoxdb/results?search=80-54-6#chemical-functional-use
		fragranceair care products, biocides (e.g. disinfectants, pest control products), polishes and waxes, washing & cleaning products, perfumes and fragrances, cosmetics and personal care products, coating products, fillers, putties, plasters, modelling clay, finger paints and inks and toners
				https://echa.europa.eu/substance-information/-/substanceinfo/100.001.173
134-62-3	n,n-diethyl-m-toluamide	biocidal use	pesticide; personal care product	https://echa.europa.eu/substance-information/-/substanceinfo/100.004.682
		insect repellent		https://comptox.epa.gov/dashboard/dsstoxdb/results?search=134-62-3#chemical-weight-fraction
91-20-3	naphthalene	vinyl upholstery, shower curtain, plastic childrens toys, fabric upholstery, colorant	furniture; combustion by-product; consumer product	https://comptox.epa.gov/dashboard/dsstoxdb/results?search=DTXSID8020913#chemical-weight-fraction
129-00-0	pyrene	fabric upholstery; colorant	combustion by-product; furniture	https://comptox.epa.gov/dashboard/dsstoxdb/results?search=DTXSID3024289#chemical-weight-fraction
		industrial use		https://echa.europa.eu/substance-information/-/substanceinfo/100.004.481
483-65-8	retene	carpet padding, fabric upholstery	building material; furniture; combustion by-product	https://comptox.epa.gov/dashboard/dsstoxdb/results?search=483-65-8#chemical-weight-fraction
6145-73-9	TCPP	flame retardant	furniture	https://comptox.epa.gov/dashboard/dsstoxdb/results?search=DTXSID3027615#chemical-functional-use
1506-02-1	tonalide	inert pesticide, masking agent	fragrance; pesticide; consumer product; personal care product	https://comptox.epa.gov/dashboard/dsstoxdb/results?search=1506-02-1#chemical-functional-use
		washing & cleaning products, air care products, cosmetics and personal care products, biocides (e.g. disinfectants, pest control products) and polishes and waxes		https://echa.europa.eu/substance-information/-/substanceinfo/100.014.667

## Sheet: Table S11
Compound	Variable	VI_Norm
1,6-dimethylnaphthalene	house.income.county	0.518577
1,6-dimethylnaphthalene	pop.density	0.541324
1,6-dimethylnaphthalene	prop.below.poverty	0.777866
1,6-dimethylnaphthalene	regional.location	0.55193
1,6-dimethylnaphthalene	rmp.proximity	0.633513
1,6-dimethylnaphthalene	vinyl	1
2-methylphenanthrene	house.income.county	1
2-methylphenanthrene	prop.below.poverty	0.756093
2-methylphenanthrene	superfund.proximity	0.713342
b-citronellol	pop.density	1
b-citronellol	residence	0.922084
Benzophenone	house.income.county	0.757856
Benzophenone	pop.density	0.680461
Benzophenone	prop.below.poverty	1
Benzothiazole	grilled_food	0.663433
Benzothiazole	pop.density	0.805901
Benzothiazole	rmp.proximity	1
Benzyl benzoate	air.fresheners	1
Benzyl benzoate	pop.density	0.719967
Benzyl benzoate	rmp.proximity	0.56437
Benzyl benzoate	superfund.proximity	0.578399
benzyl salicylate	home.sqft	1
benzyl salicylate	home.sqft.bin	0.696376
benzyl salicylate	house.income.county	0.573167
benzyl salicylate	pop.density	0.549335
benzyl salicylate	regional.location	0.683606
benzyl salicylate	rmp.proximity	0.526315
Biphenyl	pop.density	0.827134
Biphenyl	rmp.proximity	1
Biphenyl	traffic.proximity	0.559395
Butyl benzyl phthalate	home.sqft	0.570469
Butyl benzyl phthalate	prop.below.poverty	0.614457
Butyl benzyl phthalate	residence	1
Butyl benzyl phthalate	rmp.proximity	0.731529
Butyl benzyl phthalate	traffic.proximity	0.646169
Butylated hydroxyanisole	house.income.county	0.898865
Butylated hydroxyanisole	prop.below.poverty	1
cinnamal	hwaste.proximity	0.954068
cinnamal	pop.density	0.715512
cinnamal	rmp.proximity	0.779242
cinnamal	traffic.proximity	1
d-Limonene	carpet	1
d-Limonene	house.income.county	0.885183
d-Limonene	prop.below.poverty	1
d-Limonene	traffic.proximity	0.55185
Di-n-butyl phthalate	home.sqft	1
Di-n-butyl phthalate	pop.density	0.535282
Di-n-butyl phthalate	traffic.proximity	0.563017
Diisobutyl phthalate	home.sqft	1
Diisobutyl phthalate	rmp.proximity	0.633293
fluorene	home.sqft	0.820899
fluorene	hwaste.proximity	0.776861
fluorene	pets	0.669417
fluorene	pop.density	0.998821
fluorene	primary.residence	0.690993
fluorene	rmp.proximity	0.554901
fluorene	superfund.proximity	0.554901
fluorene	traffic.proximity	1
Galaxolide	carpet	1
Galaxolide	flea_products	0.545249
Galaxolide	home.sqft	0.696489
Galaxolide	house.income.county	0.675425
Galaxolide	pop.density	0.537758
Galaxolide	residence	0.987288
Galaxolide	rmp.proximity	0.521001
Galaxolide	traffic.proximity	0.928206
lilial	home.sqft	1
lilial	traffic.proximity	0.624593
Tonalide	hwaste.proximity	0.779281
Tonalide	pop.density	1
Tonalide	traffic.proximity	0.754062
Diisobutyl phthalate	pop.density	0.5
benzyl salicylate	prop.below.poverty	0.494614
Butyl benzyl phthalate	house.income.county	0.49269
lilial	regional.location	0.490628
b-citronellol	rmp.proximity	0.483292
Tonalide	prop.below.poverty	0.482466
Benzophenone	regional.location	0.482047
Benzothiazole	home.sqft	0.476352
lilial	home.sqft.bin	0.474098
b-citronellol	traffic.proximity	0.458521
Benzophenone	home.sqft	0.449933
Tonalide	rmp.proximity	0.445633
fluorene	hardwood	0.443921
2-methylphenanthrene	home.sqft	0.435236
b-citronellol	superfund.proximity	0.43375
Galaxolide	home.sqft.bin	0.428206
Galaxolide	vinyl	0.428206
Tonalide	superfund.proximity	0.413996
Butyl benzyl phthalate	pop.density	0.412025
Butylated hydroxyanisole	windows_days	0.389579
d-Limonene	pop.density	0.385183
b-citronellol	house.income.county	0.383601
Di-n-butyl phthalate	regional.location	0.381514
Butyl benzyl phthalate	hwaste.proximity	0.380313
lilial	gas_stove	0.379278
Di-n-butyl phthalate	grilled_food	0.368235
2-methylphenanthrene	aircond_on	0.36586
2-methylphenanthrene	regional.location	0.36586
Benzophenone	age_of_furniture	0.364325
Benzyl benzoate	residence	0.362244
1,6-dimethylnaphthalene	home.sqft.bin	0.360883
1,6-dimethylnaphthalene	residence	0.360883
Benzophenone	home.sqft.bin	0.359557
Butylated hydroxyanisole	superfund.proximity	0.359546
cinnamal	residence	0.358845
Di-n-butyl phthalate	residence	0.35378
Benzophenone	traffic.proximity	0.351969
Butyl benzyl phthalate	insecticides_inside	0.351216
Butyl benzyl phthalate	regional.location	0.351216
Benzophenone	rmp.proximity	0.350109
Benzyl benzoate	traffic.proximity	0.338689
d-Limonene	age_of_furniture	0.333333
d-Limonene	hwaste.proximity	0.333333
Galaxolide	hwaste.proximity	0.333333
d-Limonene	mopping	0.333333
d-Limonene	pets	0.333333
Galaxolide	pets	0.333333
Benzothiazole	regional.location	0.333333
Benzothiazole	residence	0.333333
d-Limonene	rmp.proximity	0.333333
Benzothiazole	superfund.proximity	0.333333
Benzothiazole	traffic.proximity	0.333333
Di-n-butyl phthalate	air.fresheners	0.329399
Benzyl benzoate	grilled_food	0.329363
Galaxolide	superfund.proximity	0.316847
benzyl salicylate	superfund.proximity	0.313793
cinnamal	home.sqft	0.302131
benzyl salicylate	windows_days	0.298447
Tonalide	home.sqft	0.288927
lilial	house.income.county	0.284459
lilial	pop.density	0.284459
Tonalide	house.income.county	0.282118
benzyl salicylate	traffic.proximity	0.280198
Biphenyl	residence	0.276678
Biphenyl	superfund.proximity	0.276678
cinnamal	aircond_on	0.275585
cinnamal	superfund.proximity	0.275585
Di-n-butyl phthalate	gas_stove	0.254343
lilial	hardwood	0.245314
lilial	hwaste.proximity	0.245314
lilial	residence	0.245314
lilial	windows	0.245314
Benzyl benzoate	prop.below.poverty	0.245066
b-citronellol	prop.below.poverty	0.231833
Di-n-butyl phthalate	hwaste.proximity	0.223693
fluorene	furniture	0.223139
fluorene	home.sqft.bin	0.223139
fluorene	prop.below.poverty	0.223139
Di-n-butyl phthalate	rmp.proximity	0.219599
b-citronellol	hwaste.proximity	0.216875
Benzyl benzoate	hwaste.proximity	0.216156
b-citronellol	insecticides_inside	0.212932
Tonalide	air.fresheners	0.202329
Butylated hydroxyanisole	pop.density	0.19479
Butylated hydroxyanisole	rmp.proximity	0.19479
Biphenyl	home.sqft	0.189445
Galaxolide	prop.below.poverty	0.187667
Butylated hydroxyanisole	age_of_furniture	0.179773
Butylated hydroxyanisole	home.sqft	0.179773
cinnamal	home.sqft.bin	0.177559
Benzyl benzoate	home.sqft	0.166667
Benzyl benzoate	home.sqft.bin	0.165489
1,6-dimethylnaphthalene	hardwood	0.157694
1,6-dimethylnaphthalene	traffic.proximity	0.157694
d-Limonene	windows	0.155549
Benzophenone	superfund.proximity	0.152507
b-citronellol	hobbies	0.141955
b-citronellol	hobbies_inside	0.141955
b-citronellol	home.sqft	0.141955
cinnamal	regional.location	0.137796
Benzyl benzoate	age_of_furniture	0.132842
Di-n-butyl phthalate	prop.below.poverty	0.1098
Benzophenone	hwaste.proximity	0.109085
Tonalide	insecticides_inside	0.104937
benzyl salicylate	carpet	0.10404
d-Limonene	superfund.proximity	0.103699
b-citronellol	furniture	0.103531
Diisobutyl phthalate	regional.location	0.0998794
Di-n-butyl phthalate	house.income.county	0.0994371
Di-n-butyl phthalate	superfund.proximity	0.0994371
2-methylphenanthrene	residence	0.0973483
Tonalide	vinyl	0.0961913
Di-n-butyl phthalate	pets	0.0943869
cinnamal	house.income.county	0.0918643
benzyl salicylate	residence	0.0676761
benzyl salicylate	furniture	0.0523296
benzyl salicylate	pets	0.0523296
d-Limonene	home.sqft	0.0518496
Benzyl benzoate	house.income.county	0.0437911
2-methylphenanthrene	flea_products	0.0365607
Galaxolide	air.fresheners	0.0335143
Diisobutyl phthalate	house.income.county	0.0332931
Benzyl benzoate	flea_products	0.0297613
2-methylphenanthrene	hwaste.proximity	0.0270954
2-methylphenanthrene	rmp.proximity	0.0270954
cinnamal	prop.below.poverty	0.0265459
Di-n-butyl phthalate	insecticides_inside	0.024819
2-methylphenanthrene	traffic.proximity	0.0243738
Tonalide	residence	0.0214782
Butylated hydroxyanisole	residence	0.0181618
benzyl salicylate	hwaste.proximity	0.0153465
Biphenyl	insecticides_inside	0.0149788

## Sheet: Table S12
Compound	Variable	VI_Norm
2,4-di-tert-butylphenol	pop.density	1
2,4-di-tert-butylphenol	house.income.county	0.956198
2,4-di-tert-butylphenol	prop.below.poverty	0.332259
2,4-di-tert-butylphenol	windows_days	0.176609
2,4-di-tert-butylphenol	rmp.proximity	0.0883045
anthracene/phenanthrene	superfund.proximity	1
anthracene/phenanthrene	prop.below.poverty	0.232692
anthracene/phenanthrene	pop.density	0.229163
anthracene/phenanthrene	rmp.proximity	0.21407
anthracene/phenanthrene	traffic.proximity	0.189558
anthracene/phenanthrene	hwaste.proximity	0.160351
anthracene/phenanthrene	windows_days	0.121644
anthracene/phenanthrene	house.income.county	0.106314
anthracene/phenanthrene	regional.location	0.0712411
Benzyl benzoate	pop.density	1
Benzyl benzoate	traffic.proximity	0.939228
Benzyl benzoate	hwaste.proximity	0.623282
Benzyl benzoate	rmp.proximity	0.427339
Benzyl benzoate	superfund.proximity	0.135274
Benzyl benzoate	house.income.county	0.0291723
Benzyl benzoate	prop.below.poverty	0.0145861
Benzyl benzoate	windows	0.0145861
b-Ionone	pop.density	1
b-Ionone	superfund.proximity	0.66906
b-Ionone	rmp.proximity	0.580391
b-Ionone	traffic.proximity	0.331652
b-Ionone	hwaste.proximity	0.248739
b-Ionone	windows_days	0.248739
b-Ionone	house.income.county	0.0237022
Dibenzofuran	rmp.proximity	1
Dibenzofuran	traffic.proximity	0.511706
Dibenzofuran	prop.below.poverty	0.46192
Dibenzofuran	pop.density	0.357733
Dibenzofuran	regional.location	0.339616
Dibenzofuran	house.income.county	0.307947
Dibenzofuran	hwaste.proximity	0.306793
Dibenzofuran	superfund.proximity	0.152819
Diisobutyl phthalate	house.income.county	1
Diisobutyl phthalate	pop.density	0.825211
Diisobutyl phthalate	prop.below.poverty	0.714015
Diisobutyl phthalate	traffic.proximity	0.539604
Diisobutyl phthalate	superfund.proximity	0.507997
Diisobutyl phthalate	regional.location	0.357008
Diisobutyl phthalate	windows	0.0479794
Diisobutyl phthalate	rmp.proximity	0.0159931
Exaltolide [15-Pentadecanolide]	regional.location	1
Exaltolide [15-Pentadecanolide]	pop.density	0.481625
Exaltolide [15-Pentadecanolide]	house.income.county	0.470188
Exaltolide [15-Pentadecanolide]	hwaste.proximity	0.388858
Exaltolide [15-Pentadecanolide]	prop.below.poverty	0.388858
Exaltolide [15-Pentadecanolide]	traffic.proximity	0.348193
Exaltolide [15-Pentadecanolide]	superfund.proximity	0.133432

## Sheet: Table S13
Chemical Name	1,2-dimethylnaphthalene	1,4-dimethylnaphthalene	1,6-dimethylnaphthalene	1-Hydroxynaphthalene	1-methylnaphthalene	1-methylphenanthrene	2-(1-methylbutyl)phenol	2,4-bis(alpha,alpha-dimethylbenzyl)phenol	2,4-di-tert-butylphenol	2,6-diethylnaphthalene	2,6-dimethylnaphthalene	2,6-Di-tert-butyl-4-ethylphenol	2,6-Di-tert-butylphenol	2-ethylnaphthalene	2-methylanthracene	2-methylnaphthalene	2-methylphenanthrene	3,6-dimethylphenanthrene	4-isopropylphenol	4-methoxyphenol	9,10-Anthraquinone	9-Fluorenone	acenaphthene	a-Ionone	amyl cinnamal	anthracene/phenanthrene	b-citronellol	benz[a]anthracene	Benzophenone	Benzothiazole	Benzyl benzoate	benzyl salicylate	Bifenthrin	b-Ionone	Biphenyl	Bis(2-ethylhexyl)phthalate	Butyl benzyl phthalate	Butylated hydroxyanisole	butylated hydroxytoluene	Carvone	Cashmeran	Celestolide	cinnamal	Citral A	Coumarin	Cypermethrin-2	Dibenzofuran	dibenzothiophene	Diethyl phthalate
Min.	0.04152	0.03935	0.03709	1	0.116	0.01198	1	0.0589	0.0071	1	0.191	0.1288	0.01965	1	0.01768	1	0.0107	0.02282	1	0.07251	0.02752	0.0155	0.03725	1	1	0.1	0.1928	0.0919	10	0.8609	1	0.059	0.02231	0.0094	0.1608	0.5936	0.0236	1	1	1	1	1	1	1	1	1	0.00471	0.0082	1
Median	1	1	1.42634	1	20.94	1	1	1	1	1	1	1	0.31386	1	1	1	1	1	1	1	1	1	1	1	13.58	1.3315	3.8416	1	434.7	18.1554	50.76	88.388	1	7.6591	1	1.788	8.773	1	4.01	1	1	1	1	1	1	1	1	1	600.3
Mean	10.301	0.95997	22.123	15.99	35.831	17.9531	2.315	0.9608	47.0785	1.902	22.251	0.9142	1.81811	1.518	0.91868	6.084	41.3288	16.004	2.138	2.56824	2.51103	35.179	3.70626	7.285	68.36	9.2426	34.1698	0.9622	643.8	15.6635	167.61	429.585	0.91894	114.908	7.8233	2.9183	77.8761	26.62	64.401	2.548	2.215	2.759	35.008	2.492	32.91	1.875	6.04708	26.1476	2099.8
Max.	155.563	1	111.811	360.69	311.368	197.99	32.564	1	777.088	22.648	155.563	1.9972	29.7422	13.435	1	57.854	326.357	137.331	28.323	16.6456	39.1855	473.953	43.8668	103.346	565.54	169.353	310.832	1	3529.1	39.5598	1484.77	2114.86	1	777.817	43.8668	10.7831	388.909	112.73	707.107	38.151	30.152	43.222	369.197	36.808	670.98	21.999	109.042	553.161	29698.5
[truncated: 30 more columns]
